# Supplementary material for: ToxReporter: viewing the genome through the eyes of a toxicologist
Source: Database (Oxford). 2016 Oct 2;2016:baw141. doi: 10.1093/database/baw141 (PMC5199150; doi:10.1093/database/baw141)
Supplement: Supplementary Data [file supp_baw141_baw141_Supp.zip]

Archive with 2 entries (2 files):
- Supp File S1.obo
- Supp Figure S1.pdf
