# Supplementary material for: ToxReporter: viewing the genome through the eyes of a toxicologist
Source: Database (Oxford). 2016 Oct 2;2016:baw141. doi: 10.1093/database/baw141 (PMC5199150; doi:10.1093/database/baw141)
Supplement: Supplementary Data [file supp_baw141_baw141_Supp.zip › Supp File S1.obo]

format-version: 1.2
date: 28:04:2015 10:10
saved-by: GOSINM
auto-generated-by: OBO-Edit 2.3.1
default-namespace: default_namespace

[Term]
id: PT:0000000
name: Organ_System
namespace: Organ_System
def: "Broad collection of animal organs or systems with a common physiological role." []
is_a: PT:0000071 ! Pfizer_Toxicities

[Term]
id: PT:0000001
name: Toxicity_Mechanism
namespace: Toxicity_Mechanism
def: "Broad collection of animal processes with a common physiological role." []
is_a: PT:0000071 ! Pfizer_Toxicities

[Term]
id: PT:0000002
name: Gastrointestinal_System
namespace: Organ_System
is_a: PT:0000000 ! Organ_System

[Term]
id: PT:0000003
name: Dermal
namespace: Organ_System
is_a: PT:0000000 ! Organ_System

[Term]
id: PT:0000004
name: Cardiovascular_System
namespace: Organ_System
is_a: PT:0000000 ! Organ_System

[Term]
id: PT:0000005
name: Nervous_System
namespace: Organ_System
is_a: PT:0000000 ! Organ_System

[Term]
id: PT:0000006
name: Renal_System
namespace: Organ_System
is_a: PT:0000000 ! Organ_System

[Term]
id: PT:0000007
name: Pulmonary_System
namespace: Organ_System
is_a: PT:0000000 ! Organ_System

[Term]
id: PT:0000008
name: Hepatobiliary_System
namespace: Organ_System
is_a: PT:0000000 ! Organ_System

[Term]
id: PT:0000009
name: Immune_System
namespace: Organ_System
is_a: PT:0000000 ! Organ_System

[Term]
id: PT:0000010
name: Reproductive_System
namespace: Organ_System
is_a: PT:0000000 ! Organ_System

[Term]
id: PT:0000011
name: Musculoskeletal_System
namespace: Organ_System
is_a: PT:0000000 ! Organ_System

[Term]
id: PT:0000012
name: Endocrine_System
namespace: Organ_System
is_a: PT:0000000 ! Organ_System

[Term]
id: PT:0000013
name: Hemolymphatic
namespace: Organ_System
is_a: PT:0000000 ! Organ_System

[Term]
id: PT:0000014
name: Ocular
namespace: Organ_System
is_a: PT:0000000 ! Organ_System

[Term]
id: PT:0000015
name: Adipose
namespace: Organ_System
is_a: PT:0000000 ! Organ_System

[Term]
id: PT:0000016
name: Ototoxicity
namespace: Organ_System
is_a: PT:0000000 ! Organ_System

[Term]
id: PT:0000017
name: Olfactory
namespace: Organ_System
is_a: PT:0000000 ! Organ_System

[Term]
id: PT:0000018
name: Genetic_Toxicity
namespace: Toxicity_Mechanism
is_a: PT:0000001 ! Toxicity_Mechanism

[Term]
id: PT:0000019
name: Cytotoxicity
namespace: Toxicity_Mechanism
synonym: "apoptosis" RELATED []
synonym: "cell death" RELATED []
synonym: "necrosis" RELATED []
is_a: PT:0000001 ! Toxicity_Mechanism

[Term]
id: PT:0000020
name: Cell_proliferation
namespace: Toxicity_Mechanism
synonym: "hyperplasia" RELATED []
is_a: PT:0000001 ! Toxicity_Mechanism

[Term]
id: PT:0000021
name: Carcinogenicity
namespace: Toxicity_Mechanism
is_a: PT:0000001 ! Toxicity_Mechanism

[Term]
id: PT:0000022
name: Oxidative_Stress
namespace: Toxicity_Mechanism
is_a: PT:0000001 ! Toxicity_Mechanism

[Term]
id: PT:0000023
name: Mitochondrial_toxicity
namespace: Toxicity_Mechanism
is_a: PT:0000001 ! Toxicity_Mechanism

[Term]
id: PT:0000024
name: Inflammation
namespace: Toxicity_Mechanism
is_a: PT:0000001 ! Toxicity_Mechanism

[Term]
id: PT:0000025
name: Lipidosis
namespace: Toxicity_Mechanism
synonym: "lipid accumulation" RELATED []
synonym: "phospholipidosis" RELATED []
is_a: PT:0000001 ! Toxicity_Mechanism

[Term]
id: PT:0000026
name: Cell_adhesion
namespace: Toxicity_Mechanism
is_a: PT:0000001 ! Toxicity_Mechanism

[Term]
id: PT:0000027
name: Cell_junctions
namespace: Toxicity_Mechanism
is_a: PT:0000001 ! Toxicity_Mechanism

[Term]
id: PT:0000028
name: Pharmacological
namespace: Toxicity_Mechanism
is_a: PT:0000001 ! Toxicity_Mechanism

[Term]
id: PT:0000029
name: Other_mechanism
namespace: Toxicity_Mechanism
is_a: PT:0000001 ! Toxicity_Mechanism

[Term]
id: PT:0000030
name: Male_tract
namespace: Organ_System
is_a: PT:0000010 ! Reproductive_System

[Term]
id: PT:0000031
name: Female_tract
namespace: Organ_System
is_a: PT:0000010 ! Reproductive_System

[Term]
id: PT:0000032
name: Fetal/Developmental
namespace: Organ_System
synonym: "developmental" RELATED []
is_a: PT:0000010 ! Reproductive_System

[Term]
id: PT:0000033
name: Emesis
namespace: Organ_System
synonym: "Nausea" RELATED []
is_a: PT:0000002 ! Gastrointestinal_System

[Term]
id: PT:0000034
name: Altered_bowel_function
namespace: Organ_System
is_a: PT:0000002 ! Gastrointestinal_System

[Term]
id: PT:0000035
name: Stomach
namespace: Organ_System
is_a: PT:0000002 ! Gastrointestinal_System

[Term]
id: PT:0000036
name: Small_Intestine
namespace: Organ_System
is_a: PT:0000002 ! Gastrointestinal_System

[Term]
id: PT:0000037
name: Large_Intestine
namespace: Organ_System
is_a: PT:0000002 ! Gastrointestinal_System

[Term]
id: PT:0000038
name: Skin_rash
namespace: Organ_System
is_a: PT:0000003 ! Dermal

[Term]
id: PT:0000039
name: Flushing
namespace: Organ_System
is_a: PT:0000003 ! Dermal

[Term]
id: PT:0000040
name: Wound_Healing
namespace: Organ_System
is_a: PT:0000003 ! Dermal

[Term]
id: PT:0000041
name: Structural
namespace: Organ_System
is_a: PT:0000003 ! Dermal

[Term]
id: PT:0000042
name: Electrophysiology
namespace: Organ_System
synonym: "ECG" RELATED []
is_a: PT:0000004 ! Cardiovascular_System

[Term]
id: PT:0000043
name: Hemodynamic_effects
namespace: Organ_System
synonym: "blood pressure" RELATED []
synonym: "bp" RELATED []
synonym: "heart rate" RELATED []
synonym: "hr" RELATED []
is_a: PT:0000004 ! Cardiovascular_System

[Term]
id: PT:0000044
name: Heart
namespace: Organ_System
is_a: PT:0000004 ! Cardiovascular_System

[Term]
id: PT:0000045
name: Blood_Vessel
namespace: Organ_System
is_a: PT:0000004 ! Cardiovascular_System

[Term]
id: PT:0000046
name: Abuse_potential
namespace: Organ_System
is_a: PT:0000005 ! Nervous_System

[Term]
id: PT:0000047
name: Seizures
namespace: Organ_System
is_a: PT:0000005 ! Nervous_System

[Term]
id: PT:0000048
name: Tremors
namespace: Organ_System
is_obsolete: true

[Term]
id: PT:0000049
name: Dizziness/Ataxia
namespace: Organ_System
is_a: PT:0000005 ! Nervous_System

[Term]
id: PT:0000050
name: Motor/Tremors
namespace: Organ_System
is_a: PT:0000005 ! Nervous_System

[Term]
id: PT:0000051
name: Sensory
namespace: Organ_System
is_obsolete: true

[Term]
id: PT:0000052
name: Altered_Behavior/Activity/Sedation
namespace: Organ_System
synonym: "<new synonym>" RELATED []
synonym: "activity" RELATED []
is_a: PT:0000005 ! Nervous_System

[Term]
id: PT:0000053
name: Sedation
namespace: Organ_System
is_obsolete: true

[Term]
id: PT:0000054
name: Memory/Cognition
namespace: Organ_System
synonym: "<new synonym>" RELATED []
synonym: "cognition" RELATED []
is_a: PT:0000005 ! Nervous_System

[Term]
id: PT:0000055
name: Kidney
namespace: Organ_System
is_a: PT:0000006 ! Renal_System

[Term]
id: PT:0000056
name: Bladder/Urinary_tract
namespace: Organ_System
is_a: PT:0000006 ! Renal_System

[Term]
id: PT:0000057
name: Urination
namespace: Organ_System
synonym: "diuresis" RELATED []
is_a: PT:0000006 ! Renal_System

[Term]
id: PT:0000058
name: Urinary_composition
namespace: Organ_System
is_a: PT:0000006 ! Renal_System

[Term]
id: PT:0000059
name: Nasal
namespace: Organ_System
is_a: PT:0000007 ! Pulmonary_System

[Term]
id: PT:0000060
name: Lung_Function
namespace: Organ_System
synonym: "bronchoconstriction" RELATED []
synonym: "RR" RELATED []
synonym: "TV" RELATED []
is_a: PT:0000007 ! Pulmonary_System

[Term]
id: PT:0000061
name: Broncoconstriction
namespace: Organ_System
is_obsolete: true

[Term]
id: PT:0000062
name: Pulmonary_Structure
namespace: Organ_System
is_obsolete: true

[Term]
id: PT:0000063
name: Lung
namespace: Organ_System
is_obsolete: true

[Term]
id: PT:0000064
name: Lung
namespace: Organ_System
is_a: PT:0000007 ! Pulmonary_System

[Term]
id: PT:0000065
name: Trachea
namespace: Organ_System
is_a: PT:0000007 ! Pulmonary_System

[Term]
id: PT:0000066
name: Larynx
namespace: Organ_System
is_a: PT:0000007 ! Pulmonary_System

[Term]
id: PT:0000067
name: Biliary_Enzymes
namespace: Organ_System
is_a: PT:0000008 ! Hepatobiliary_System

[Term]
id: PT:0000068
name: Metabolism/Liver_Enzymes
namespace: Organ_System
is_a: PT:0000008 ! Hepatobiliary_System

[Term]
id: PT:0000069
name: Biliary_parenchyma
namespace: Organ_System
is_a: PT:0000008 ! Hepatobiliary_System

[Term]
id: PT:0000070
name: Liver_parenchyma
namespace: Organ_System
is_a: PT:0000008 ! Hepatobiliary_System

[Term]
id: PT:0000071
name: Pfizer_Toxicities
comment: The Safety Lexicon was developed at Pfizer by members of the Drug Safety Research and Development (DSRD) group. The lexicon was developed by Dr. Anne Ryan, and Dr. Denise Robinson-Gravatt and modified by Dr. Mark Gosink. It was created to categorize pre-clinical safety adverse events to better understand their etiology.

[Term]
id: PT:0000072
name: Immune_Modulation
namespace: Organ_System
is_a: PT:0000009 ! Immune_System

[Term]
id: PT:0000073
name: Hypersensitivity
namespace: Organ_System
is_a: PT:0000009 ! Immune_System

[Term]
id: PT:0000074
name: Autoimmunity
namespace: Organ_System
is_a: PT:0000009 ! Immune_System

[Term]
id: PT:0000075
name: Immunogenicity
namespace: Organ_System
is_a: PT:0000009 ! Immune_System

[Term]
id: PT:0000076
name: Bone
namespace: Organ_System
is_a: PT:0000011 ! Musculoskeletal_System

[Term]
id: PT:0000077
name: Joint/Cartilage
namespace: Organ_System
is_a: PT:0000011 ! Musculoskeletal_System

[Term]
id: PT:0000078
name: Skeletal_muscle
namespace: Organ_System
is_a: PT:0000011 ! Musculoskeletal_System

[Term]
id: PT:0000079
name: Pituitary
namespace: Organ_System
is_a: PT:0000012 ! Endocrine_System

[Term]
id: PT:0000080
name: Adrenal
namespace: Organ_System
is_a: PT:0000012 ! Endocrine_System

[Term]
id: PT:0000081
name: Thyroid
namespace: Organ_System
is_a: PT:0000012 ! Endocrine_System

[Term]
id: PT:0000082
name: Parathyroid
namespace: Organ_System
is_a: PT:0000012 ! Endocrine_System

[Term]
id: PT:0000083
name: Pancreatic_Islets
namespace: Organ_System
is_a: PT:0000012 ! Endocrine_System

[Term]
id: PT:0000084
name: Blood_cell_function
namespace: Organ_System
is_a: PT:0000013 ! Hemolymphatic

[Term]
id: PT:0000085
name: Bone_marrow
namespace: Organ_System
is_a: PT:0000013 ! Hemolymphatic

[Term]
id: PT:0000086
name: Spleen
namespace: Organ_System
is_a: PT:0000013 ! Hemolymphatic

[Term]
id: PT:0000087
name: Coagulation
namespace: Organ_System
is_a: PT:0000013 ! Hemolymphatic

[Term]
id: PT:0000088
name: Retina
namespace: Organ_System
is_a: PT:0000014 ! Ocular

[Term]
id: PT:0000089
name: Lens
namespace: Organ_System
is_a: PT:0000014 ! Ocular

[Term]
id: PT:0000090
name: Phototoxicity
namespace: Toxicity_Mechanism
is_a: PT:0000001 ! Toxicity_Mechanism

[Term]
id: PT:0000091
name: Brain
namespace: Organ_System
is_a: PT:0000005 ! Nervous_System

[Term]
id: PT:0000092
name: Spinal_cord
namespace: Organ_System
is_a: PT:0000005 ! Nervous_System

[Term]
id: PT:0000093
name: Peripheral_Nerve/Ganglion
namespace: Organ_System
is_a: PT:0000005 ! Nervous_System

[Term]
id: PT:0000094
name: Exocrine_Pancreas
namespace: Organ_System
is_a: PT:0000002 ! Gastrointestinal_System

[Term]
id: PT:0000095
name: Thymus
namespace: Organ_System
is_a: PT:0000013 ! Hemolymphatic

[Term]
id: PT:0000096
name: Lymph_nodes
namespace: Organ_System
is_a: PT:0000013 ! Hemolymphatic

[Term]
id: PT:0000097
name: Altered_vision
namespace: Organ_System
is_a: PT:0000014 ! Ocular

[Term]
id: PT:0000098
name: Other_ocular_structures
namespace: Organ_System
is_a: PT:0000014 ! Ocular

[Term]
id: PT:0000099
name: Skin_inflammation
namespace: Organ_System
is_obsolete: true

[Term]
id: PT:0000100
name: Mutagenicity
namespace: Toxicity_Mechanism
is_a: PT:0000018 ! Genetic_Toxicity

[Term]
id: PT:0000101
name: Chromosome_damage
namespace: Toxicity_Mechanism
is_a: PT:0000018 ! Genetic_Toxicity

[Term]
id: PT:0000102
name: Non-genotoxic_carcinogenicity
namespace: Toxicity_Mechanism
is_a: PT:0000001 ! Toxicity_Mechanism

[Term]
id: PT:0000103
name: Endoplasmic_reticulum_stress
namespace: Toxicity_Mechanism
synonym: "ER stress" RELATED []
is_a: PT:0000001 ! Toxicity_Mechanism

[Term]
id: PT:0000104
name: Immune_suppression
namespace: Toxicity_Mechanism
is_a: PT:0000001 ! Toxicity_Mechanism

[Term]
id: PT:0000105
name: Immunostimulation/Autoimmunity
namespace: Toxicity_Mechanism
is_a: PT:0000001 ! Toxicity_Mechanism

[Term]
id: PT:0000106
name: Metabolic_alterations
namespace: Toxicity_Mechanism
is_obsolete: true

[Term]
id: PT:0000107
name: Metabolite-mediated_toxicity
namespace: Toxicity_Mechanism
is_a: PT:0000001 ! Toxicity_Mechanism

[Term]
id: PT:0000108
name: Altered_permeability/edema
namespace: Toxicity_Mechanism
is_a: PT:0000001 ! Toxicity_Mechanism

[Term]
id: PT:0000109
name: Sensory
namespace: Organ_System
is_a: PT:0000005 ! Nervous_System
created_by: gosinm
creation_date: 2012-03-09T10:58:29Z
